# Supplementary material for: A cross-sectional investigation of back pain beliefs and fear in physiotherapy and sport undergraduate students
Source: PLoS One. 2023 Apr 20;18(4):e0284754. doi: 10.1371/journal.pone.0284754 (PMC10118113; doi:10.1371/journal.pone.0284754)
Supplement: S1 Data — (XLSX) [file pone.0284754.s001.xlsx]

## Sheet: tsk
tsk	program	year
27	ses	3
26	ses	3
23	st	3
26	ses	3
23	ses	3
22	ses	3
23	ses	3
27	ses	1
28	ses	1
26	ses	2
29	ses	3
17	ses	3
21	ses	1
25	spc	3
28	st	1
28	ses	2
30	st	1
39	spc	2
30	pt	1
18	spc	1
23	st	3
24	ses	1
16	pt	3
15	pt	3
11	pt	3
11	pt	3
11	pt	3
11	pt	3
13	pt	3
15	pt	3
13	pt	3
11	pt	3
13	pt	2
17	pt	2
18	ses	2
18	st	3
24	st	2
26	ses	3
35	spc	1
38	spc	1
38	spc	1
37	spc	1
38	spc	1
41	spc	1
42	spc	1
34	spc	1
40	spc	1
39	ses	1
38	ses	1
38	ses	1
41	ses	1
37	ses	1
39	ses	1
36	ses	1
38	ses	1
37	spc	1
36	spc	1
17	st	3
15	st	3
16	st	3
11	st	3
13	st	3
15	st	3
16	st	3
23	pt	1
29	ses	1
40	st	1
37	st	1
40	st	1
40	st	1
39	st	1
37	st	1
40	st	1
40	st	1
38	pt	1
36	pt	1
36	pt	1
37	pt	1
37	pt	1
39	pt	1
39	st	1
39	spc	3
39	spc	3
35	spc	3
18	spc	3
26	spc	3
32	spc	3
21	spc	3
22	spc	3
24	spc	3
31	ses	2
34	ses	2
32	spc	2
37	spc	2
33	ses	2
35	ses	2
36	ses	2
29	ses	2
28	spc	2
30	spc	2
28	spc	2
31	ses	2
21	spc	2
23	spc	2
25	pt	2
22	pt	2
26	pt	2
27	pt	2
27	st	2
28	st	2
32	st	2
28	st	2
26	st	2
25	st	2
28	ses	2
32	ses	2
14	ses	2
29	spc	2
17	ses	2
22	spc	2
29	ses	2
28	ses	2
25	spc	2
27	ses	2
28	spc	2
29	ses	2
18	ses	2
24	ses	2
24	ses	2
18	spc	2
31	ses	2
18	ses	2
33	ses	2
31	spc	2
26	ses	2
27	ses	2

## Sheet: belief
belief	program	year
29	ses	3
27	ses	3
34	st	3
25	ses	3
35	ses	3
27	ses	3
25	ses	3
26	ses	1
22	ses	1
27	ses	2
24	ses	3
31	ses	3
36	ses	1
28	spc	3
28	st	1
22	ses	2
27	st	1
18	spc	2
24	pt	1
29	spc	1
26	st	3
29	ses	1
39	pt	3
41	pt	3
43	pt	3
43	pt	3
43	pt	3
45	pt	3
45	pt	3
44	pt	3
44	pt	3
45	pt	3
40	pt	2
36	pt	2
41	ses	2
40	st	3
30	st	2
31	ses	3
16	spc	1
14	spc	1
15	spc	1
14	spc	1
13	spc	1
13	spc	1
12	spc	1
18	spc	1
17	spc	1
13	ses	1
16	ses	1
21	ses	1
12	ses	1
14	ses	1
13	ses	1
17	ses	1
13	ses	1
12	spc	1
12	spc	1
40	st	3
45	st	3
39	st	3
40	st	3
42	st	3
40	st	3
43	st	3
32	pt	1
28	ses	1
15	st	1
10	st	1
10	st	1
9	st	1
9	st	1
10	st	1
10	st	1
11	st	1
13	pt	1
12	pt	1
13	pt	1
15	pt	1
14	pt	1
12	pt	1
10	st	1
24	spc	3
19	spc	3
20	spc	3
23	spc	3
21	spc	3
16	spc	3
15	spc	3
18	spc	3
18	spc	3
21	ses	2
15	ses	2
15	spc	2
15	spc	2
12	ses	2
14	ses	2
15	ses	2
14	ses	2
16	spc	2
14	spc	2
15	spc	2
13	ses	2
19	spc	2
16	spc	2
29	pt	2
33	pt	2
20	pt	2
28	pt	2
23	st	2
23	st	2
20	st	2
28	st	2
26	st	2
25	st	2
30	ses	2
26	ses	2
38	ses	2
24	spc	2
31	ses	2
32	spc	2
29	ses	2
24	ses	2
29	spc	2
29	ses	2
29	spc	2
30	ses	2
36	ses	2
34	ses	2
25	ses	2
40	spc	2
23	ses	2
19	ses	2
16	ses	2
26	spc	2
22	ses	2
22	ses	2
