# Supplementary material for: A cross-sectional investigation of back pain beliefs and fear in physiotherapy and sport undergraduate students
Source: PLoS One. 2023 Apr 20;18(4):e0284754. doi: 10.1371/journal.pone.0284754 (PMC10118113; doi:10.1371/journal.pone.0284754)
Supplement: S2 Data — (XLSX) [file pone.0284754.s002.xlsx]

## Sheet: PT
Year	Module title	Module description	Credits	Compulsory	Pain education involved	Term[AU,SP,SU]
1	Understanding self and others	Students will consider their own lived experiences, along with those of others through the contexts in which they live. Students will discuss and develop their understanding of being a Physiotherapist, focusing on what this means in contemporary and evolving UK practice. They will also, and consider their own development as a student healthcare professional.	30	Yes	No	AU, SP
1	Practice-Based Decision Making	This module willgive students knowledge and understanding ofthe academic skills required for life-long learning. This will includecritical thinking and academic skillssuch as searching, retrieving, appraising and reporting evidence to allow to students to begin to engage with evidence-based practice	30	Yes	No	AU, SP, SU
1	Physiotherapy led assessment	This module will allow students to develop holistic assessment skills for a range of patient presentations. The module will focus on the common approaches to physiotherapy led assessment, whilst highlighting and exploring the variations required when assessing different patient groups	30	Yes	Yes	AU, SP, SU
1	Applied Anatomy and Pathophysiology	This module will allow students to develop their knowledge and understanding of the pathophysiology and anatomy of the human body. This will allow students to consider the impact ofpathophysiology on structure, function and wellbeing of the individual	30	Yes	Yes	AU, SP, SU
2	Developing self and others	This module will draw upon learning and understanding from the module Understanding Self and Others, to enable students to apply, evaluate and analyse various approaches to developing themselves as professionals, and others such as service users and peers in a variety of contexts. This module will consider the opportunities and challenges of upcoming placement experiences, with a view to the ongo…	30	Yes	No	AU, SP, SU
2	Promoting health and activity	This module sets out to allow students to explore the expanding role of physiotherapy in the wider context, by promoting healthy choices and activity throughout the lifespan (infancy, childhood, adolescence, adulthood,old age, end of life). Students will explore the links between lifestyle choices and the effects on well-being, and will learn skills in promoting the use of activity and healthy be…	15	Yes	No	AU, SP, SU
2	Research Methods	Students on this module will develop an understanding and appreciation of research and evidence informed practice, building on the Level 4 module (Practice based decision making) where the paradigms and basic literature search skills have been introduced. This is a more advanced module where the students will provide clear rationale for the evidence they have chosen based on the critique of the l…	15	Yes	No	AU, SP, SU
2	Physiotherapy led interventions	Students will develop holistic intervention skills for a range of patient presentations across different medical specialities. The module will focus on the common approaches to physiotherapy led intervention, whilst highlighting and discussing the any variations required when managing different patient groups, thus preparing students for some of the multi-faceted clinical presentations seen in pr…	15	Yes	Yes	AU, SP
2	Practice placement 1	Students will continue to progress their generic and physiotherapy-specific skills, building on their practical experiences at earlier levels of study. This module is designed to enable students to further expand their ability to practice effectively and independently within the practice-based setting and to consolidate their learning by experiencing more complex patient problems. The module ther…	15	Yes	Yes	SP
2	Practice placement 2	Students will continue to progress their generic and physiotherapy-specific skills, building on their practical experiences at earlier levels of study. This module is designed to enable students to develop their ability to practice effectively and independently within the practice-based setting and to consolidate their learning by experiencing more complex patient problems. The module therefore p…	15	Yes	Yes	SP
2	Practice placement 3	Students will continue to progress their generic and physiotherapy-specific skills, building on their practical experiences at earlier levels of study. This module is designed to enable students to develop their ability to practice effectively and independently within the practice-based setting and to consolidate their learning by experiencing more complex patient problems. The module therefore p…	15	Yes	Yes	SU
3	Evidencing Practice & Continuous Professional Development (EPCPD)	The focus of this module is to prepare students for their role as autonomous practitioners upon qualification. It aims to enhance and broaden the professional competence of students, by allowing them to focus on an area of practice of their choice. This module also involves preparing the students in the use of evidence-based management in specialist and complex clinical conditions seen in practic…	30	Yes	Yes	AU, SP, SU
3	Professional Enquiry Proposal	This module is designed to extend students' learning in relation to evidence-based practice and research, and culminates in the individual preparation and submission of an in-depth literature review and research proposal or service improvement project proposal. Students are expected to undertake the work associated with this module in an autonomous fashion, under the supervision of an allocated s…	30	Yes	No	AU, SP, SU
3	Complexities in Rehabilitation	This module uses problem-based learning to explore the complex issues within rehabilitation. The module will draw directly on students' previous learning in SE109, SE110, SE211, SE212 and SE214. The students will consider the physical, behavioural and functional issues associated with the management of patients with complex rehabilitation issues, as well as the ethical, legal and professional con…	15	Yes	Yes	AU, SP, SU
3	Practice placement 4	Students will continue to progress their generic and physiotherapy-specific skills, building on their practical experiences at earlier levels of study. This module is designed to enable students to develop their ability to practice effectively and independently within the practice-based setting and to consolidate their learning by experiencing more complex patient problems. The module therefore p…	15	Yes	Yes	AU
3	Practice placement 5	Students will continue to progress their generic and physiotherapy-specific skills, building on their practical experiences at earlier levels of study. This module is designed to enable students to develop their ability to practice effectively and independently within the practice-based setting and to consolidate their learning by experiencing more complex patient problems. The module therefore p…	15	Yes	Yes	SP
3	Practice placement 6	Students will continue to progress their generic and physiotherapy-specific skills, building on their practical experiences at earlier levels of study. This module is designed to enable students to develop their ability to practice effectively and independently within the practice-based setting and to consolidate their learning by experiencing more complex patient problems. The module therefore p…	15	Yes	Yes	SU

## Sheet: ST
Year	Module title	Column1	Credits	Compulsory	Pain education involved	Term[AU,SP,SU]
1	Professional Skills and Development 1	The aim of this module is to develop your academic, scientific and professional abilities relevant to the study of and professions related to sport, rehabilitation and exercise sciences. There are four key focuses of this module: professional skills; research design and ethics; data analysis, presentation and interpretation; and employability.	30	Yes	No	AU, SP
1	Biomechanics	This module will help you to understand the physical and mechanical principles that determine how we, and the objects with which we interact during exercise and in sporting events, move. You will learn the meaning of concepts such as force, mass, speed, velocity, acceleration, momentum and we will explore how they enable us to describe and understand movement in sport and exercise.	15	Yes	No	SP
1	Sport and Exercise Psychology	Is it all in the mind? The margin between victory and defeat is thin, but can an athlete’s psychology really give them an edge? Why do some people find exercise difficult and other find exercise essential? Understanding how involvement in sport, exercise and physical activity affects a person's health and wellbeing is important in creating better interventions. The aim of this module is to introd…	15	Yes	No	AU
1	Introduction to Sports Therapy	What is sports therapy? Explore the ethics and obligations behind the practice and the fundamental skills required to be a sports therapist in this fast-growing profession. You will also be introduced to remedial sports massage techniques and the concept of reflective practice.	30	Yes	No	AU, SP
1	Applied Anatomy and Physiology for Sports Therapy Practice	This module introduces students to the anatomy and physiology of the human body with direct reference to sports therapy. The module will cover appendicular and axial anatomy, cardio-vascular-pulmonary anatomy and physiology, integumentary, peripheral and central nervous system anatomy and physiology. Common pathophysiological sporting disorders associated with the systems will be considered. Stud…	30	Yes	Yes	AU, SP
2	Exercise Physiology	How do our bodies respond and adapt to an exercise bout and prolonged training? You will review the structure and function of the muscular, cardiovascular and pulmonary systems, assessing how they respond to physical strain, and how they contribute to the limitations of human performance. You also consider how the nervous and endocrine systems adapt and help to control the responses to acute exer…	15	Yes	No	AU
2	Applied Movement Science	Optimal performance in sports and health requires two things: the ability to optimize performance without compromising injury risk. This module will provide you with a very practical toolbox towards designing the appropriate exercise programs for your clients. This module will cover topics ranging from the biomechanical basis of optimizing core stability for health and performance, neuromuscular …	15	Yes	No	AU
2	Evaluation of Sport and Exercise Injuries	Building on knowledge gained in the first year, this module teaches you skills in assessment, evaluation and diagnosis of musculoskeletal injuries and conditions relating to peripheral and spinal joints. This module also includes 20 hours of first aid where you will support the University BUC’s teams.	30	Yes	Yes	AU, SP
2	Injury Management and Rehabilitation	Investigate the role of functional rehabilitation within the practice of sports therapy. Exercise is an essential component of injury management, and you pay close attention to injury prevention and performance enhancement. You develop your abilities to prescribe and deliver progressive exercise programmes, and learn to make reasoned decisions in the selection of exercise, basing choices on facto…	30	Yes	Yes	AU, SP
2	Research and Evidence for Practice	In this module, you will explore approaches to collecting data and the issues surrounding validity, reliability and trustworthiness of data. You will experience the realities of planning and conducting research and interpreting findings in an academic setting. As part of this module, you will be encouraged to work in autonomous groups to collect and analyse data appropriately. Overall, the module…	15	Yes	No	SP
2	Treatment of Sport and Exercise Injuries	This module develops the students’ knowledge, understanding and skills in treatments available to sports therapists in their practice including soft tissue techniques and other manual techniques such as spinal and peripheral mobilisations.	15	Yes	No	SP
Final	Advanced Sports Therapy	This module provides you with the opportunity to integrate your sports therapy skills and knowledge, learn how to use various electrotherapy modalities (including shockwave, ultrasound, interferential and TENS), consolidate your clinical reasoning abilities and develop your ability to assess and treat more complex cases.	15	Yes	Yes	AU
Final	Academic and Practical Sports Therapy	The module will build on previous module content and integrate critical thinking, evidence based practice and contemporary issues in Sports Therapy. These will include aspects of assessment, treatment and rehabilitation and students will develop their ability to use available evidence to guide their clinical decision making. Students will have opportunities to further refine their clinical skills…	30	Yes	No	AU, SP
Final	Sports Trauma Management	Building on Sports Therapy modules in years 1 & 2 this module will explore and expand on First Aid scenarios for both pitch/courtside and treatment rooms with an emphasis on the Emergency Action Plan for Sports Therapist.	15	Yes	No	SP
Final	Research Project	Practical scenarios include, but not limited to, the conscious but unresponsive, unconscious both breathing and non-breathing, AED, recovery positions, choking and varying types of bleeding.	30	Yes	No	AU, SP
Final	Clinical Placement	This module offers you the opportunity to undertake an in-depth piece of work focused on a Sports Therapy topic of your choice. The Research Project may take various forms of empirical research, employing different kinds of methods and methodologies such as testing, surveys, interviewing or processing secondary data. The project provides an opportunity to apply the research methods covered during…	30	Yes	Yes	AU, SP, SU

## Sheet: SPC
Year	Module title	Module description	Credits	Compulsory	Pain education involved	Term[AU,SP,SU]
1	Professional Skills and Development 1	The aim of this module is to develop your academic, scientific and professional abilities relevant to the study of and professions related to sport, rehabilitation and exercise sciences. There are four key focuses of this module: professional skills; research design and ethics; data analysis, presentation and interpretation; and employability.	30	Yes	No	AU and SP
1	Biomechanics	This module will help you to understand the physical and mechanical principles that determine how we, and the objects with which we interact during exercise and in sporting events, move. You will learn the meaning of concepts such as force, mass, speed, velocity, acceleration, momentum and we will explore how they enable us to describe and understand movement in sport and exercise.	15	Yes	No	SP
1	Sport and Exercise Psychology	Is it all in the mind? The margin between victory and defeat is thin, but can an athlete’s psychology really give them an edge? Why do some people find exercise difficult and other find exercise essential? Understanding how involvement in sport, exercise and physical activity affects a person's health and wellbeing is important in creating better interventions. The aim of this module is to introd…	15	Yes	No	AU
1	Principles of Nutrition and Metabolism	The overall aim of the module is to gain a basic knowledge of nutrition and metabolism underpinning Sports Science. Students will be able to describe the flow of nutrient intake and energy production supporting not only training and performance but also optimal health. The chemistry and role of both macro-and micronutrients will be described in terms of a balanced diet. We will examine the intake…	15	Yes	No	SP
1	Introduction to Coaching	This module provides students with an introduction to the underpinning concepts and principles of sport coaching practice. Within the module, students will explore a variety of topic areas including coaching behaviours and communication skills, practice designs and coaching approaches, developing a coaching philosophy, in addition to ethics and inclusivity in coaching. Specifically, this module p…	30	Yes	No	AU and SP
1	Anatomy and Physiology for Coaches	The material covered, in lectures, seminars and practical classes will provide a foundation for more advanced study of Exercise Physiology. This module will enable students to complete the Active IQ Certificate in Fitness Instruction (GYM) and is at level 2 on the Qualifications and Credit Framework.	15	Yes		AU
2	Professional Skills and Development 2	This module is part of the continuing programme of skills-focussed modules that provides you with the opportunity to develop some of the skills you need as a Sport and Exercise Scientist, Sports Coach or Sports Practitioner and ensure you can compete successfully in the job market. You will apply some of the basic science and analysis skills that you acquired in lectures and practical classes dur…	15	Yes	No	AU
2	Applied Movement Science	Clients requiring the services of Sports Scientist, Sports Therapist, and Coaches all have one thing in common. They need HELP in MOVEMENT -either for injury prevention, or performance enhancement, or both.This module will equip you with a knowledge base on movement principles to know why injury and performance can be influenced by movement flaws. Using these knowledge and specific movement princ…	15	Yes	Yes	AU
2	Exercise Physiology	In this module we will focus on the acute and chronic adaptationsto exercise and training of the cardiovascular, pulmonary and muscular systems and consider how each system contributes to limitations of human performance. We will explore how the nervous and endocrine systems integrate the response to exercise and training. We will also explore differences in response and adaptation between adult …	15	Yes	No	AU
2	Starting your own business or being self-employed: an entrepreneurial approach	This module is for those students who think they might like to be self-employed or start their own business. Many graduates with a degree in sports science or rehabilitation take this route but are unaware of the pitfalls that are associated with it. This course is designed to enable you to succeed in business. This course is based around skills and knowledge and explores the nuts andbolts of hav…	15	Yes	No	SU
2	Research Methods in Sport and Exercise	This module will build upon your knowledge and skills to understand, appraise and plan research in sport and exercise. You will develop your understanding of different methodologies, research designs, and data analytical techniques, including their strengths, limitations and applications. You will develop your skills in using library and online resources for scientific research, and your ability …	15	Yes	No	SP
2	Performance Analysis	The aim of this module is to enable students to gain an understanding of the theoretical underpinnings of performance analysis. Students will be introduced to a range of concepts, and learn how to apply these to sport in order to provide effective performance analysis support. Practical workshops are embedded throughout the module, to provide hands-on experience of software, processes and techniq…	15	Yes	No	SP
2	Strength and Conditioning: Application and Theory	This module aims to provide students with the understanding of how they can use sport and exercise science in the preparation and training of individual and team sport athletes. Students will learn different approaches to planning training over a season, as well as how to vary and monitor training volume, as well as the indicators of and consequences of overtraining. As part of this module studen…	15	Yes	No	AU
2	Pedagogical Principles of Sports Coaching	The module aims to assist students in developing a theoretically informed understanding of sports coaching pedagogy. It will draw on upon learning theories from pedagogy, psychology and educational studies, whilst outlining contemporary research from the sports coaching literature. Students will explore content areas related to learning theories and their implications for coaching practice, socio…	15	Yes	No	SP
3	Applied Sports Psychology	This module will develop students' skillto perform a thorough needs analysis of sports, individuals, and/or teams, examine psychological strategies that are used to enhance performance, and examine how to develop interventions based on the current research literature. The module will also explore the role of technology to enhance the delivery of sport psychology services. The module builds on Yea…	15	No	No	SP
3	Issues in Sport and Exercise Science	The theme of the module is contemporary issues in the science of sport and exercise, and their implications in health and/or performance contexts for individuals, groups, or society. You will have the opportunity to examine selected issues in depth from a range of options, engage with cutting-edge research, develop informed opinions on the topics, and to present information in different formats.	15	No	No	AU
3	Research Project	In this module you will conduct an individual scientific investigation on a topic relating to your degree specialisation. You will either use the skills you have developed to identify a suitable research question and design an experimental approach to obtain data addressing this question, or use your research skills to better understand an existing project/dataset. The module evaluates your analy…	45	Yes	No	AU, SP and SU
3	Strength and Conditioning	This module will provide students with key academic and practical skills needed to design and administer strength and conditioning programmes in performance athletes and teams. Students will learn how training is organised, administered, monitored and practically delivered to individuals and teams. Through practical sessions (in laboratories and using gym facilities) students will learn how to sa…	30	No	No	AU and SP
3	Talent Identification and Recruitment in Sport	The module aims to examine the process of identifying and developing talent in sport, as well as contemporary approaches to recruitment. In the first term, students are offered a series of lectures and practicals examining the literature and topical issues in talent development. In the second half of the module, students utilise this underpinning knowledge in a more applied context for talent ide…	30	No	No	AU and SP
3	Applying Pedagogical Principles in Sports Coaching	The module aims to examine the process in which children and young people can be supported to learn sport specific skills, whilst also providing a basis for the types of personal, social and health benefits sports participation can provide. As part of the module, students develop their understanding of the learning needs of a range of athletes and the pedagogical understanding coaches require in …	30	No	No	AU and SP

## Sheet: SES
Year	Module title	Module description	Credits	Compulsory	Pain education involved	Term[AU,SP,SU]
1	Professional Skills and Development 1	The aim of this module is to develop your academic, scientific and professional abilities relevant to the study of and professions related to sport, rehabilitation and exercise sciences. There are four key focuses of this module: professional skills; research design and ethics; data analysis, presentation and interpretation; and employability.	30	Yes	No
1	Biomechanics	This module will help you to understand the physical and mechanical principles that determine how we, and the objects with which we interact during exercise and in sporting events, move. You will learn the meaning of concepts such as force, mass, speed, velocity, acceleration, momentum and we will explore how they enable us to describe and understand movement in sport and exercise.	15	Yes	No
1	Sport and Exercise Psychology	Is it all in the mind? The margin between victory and defeat is thin, but can an athlete’s psychology really give them an edge? Why do some people find exercise difficult and other find exercise essential? Understanding how involvement in sport, exercise and physical activity affects a person's health and wellbeing is important in creating better interventions. The aim of this module is to introd…	15	Yes	No
1	Anatomy and Physiology	The aim of this module is to provide knowledge on the fundamental concepts of human anatomy and physiology which underpin the biological sciences. The module will provide a sound knowledge of the mechanisms associated with the control and regulation of the major systems of the body. The material covered, in lectures and practical classes will providea foundation for more advanced study of Exercis…	30	Yes	Yes
1	Principles of Nutrition and Metabolism	The overall aim of the module is to gain a basic knowledge of nutrition and metabolism underpinning Sports Science. Students will be able to describe the flow of nutrient intake and energy production supporting not only training and performance but also optimal health. The chemistry and role of both macro-and micronutrients will be described in terms of a balanced diet. We will examine the intake…	15	Yes	No
1	Introduction to Sports and Exercise Science	Understanding performance in sport requires knowledge of the basic scientific principles of chemistry, biology and physics, alongside a foundation of maths. You examine these principles in depth, developing your understanding of the human body at both cellular and gross level, and considering how it can be influenced by exercise training and how these changes can be assessed. You apply your theor…	15	Yes	No
2	Professional Skills and Development 2	This module is part of the continuing programme of skills-focussed modules that provides you with the opportunity to develop some of the skills you need as a Sport and Exercise Scientist, Sports Coach or Sports Practitioner and ensure you can compete successfully in the job market. You will apply some of the basic science and analysis skills that you acquired in lectures and practical classes dur…	15	Yes	No
2	Exercise Physiology	In this module we will focus on the acute and chronic adaptationsto exercise and training of the cardiovascular, pulmonary and muscular systems and consider how each system contributes to limitations of human performance. We will explore how the nervous and endocrine systems integrate the response to exercise and training. We will also explore differences in response and adaptation between adult …	15	Yes	No
2	Applied Movement Science	Clients requiring the services of Sports Scientist, Sports Therapist, and Coaches all have one thing in common. They need HELP in MOVEMENT -either for injury prevention, or performance enhancement, or both.This module will equip you with a knowledge base on movement principles to know why injury and performance can be influenced by movement flaws. Using these knowledge and specific movement princ…	15	Yes	Yes
2	Health and Active Lifestyle	This module will provide the student with a broad introduction to wellbeing and how this relates to health. It will discuss the importanceof an active lifestyle and how this can be achieved. Despite the evidence that an active lifestyle is good for wellbeing and health not everyone is meeting the minimum recommendationsfor physical activity. Whythis behaviour is not being performed will be explor…	15	Yes	No
2	Sport and Performance Psychology	This module will advance students’ understanding of the psychology of sport and exercise. The content of the lectures builds upon the knowledge gained in the first year module by exploring in more depth the theoretical explanations of psychological phenomena in sport and performance contexts. It explores a diverse literature which includes issues about psychological skills, research methodology, …	15	Yes	No
2	Applied Sport and Exercise Nutrition	fter natural talent and adequate training, the role of the diet is crucial for athletic success. Whether optimising training adaptations, enhancing performance or altering body composition, correct dietary intake is essential for achieving these goals. This module will build on the knowledge gained from SE103 (Nutrition and Metabolism), with a focus towards performance nutrition strategies. It wi…	15	Yes	No
2	Starting your own business or being self-employed: an entrepreneurial approach	This module is for those students who think they might like to be self-employed or start their own business. Many graduates with a degree in sports science or rehabilitation take this route but are unaware of the pitfalls that are associated with it. This course is designed to enable you to succeed in business. This course is based around skills and knowledge and explores the nuts andbolts of hav…	15	Yes	No
2	Research Methods in Sport and Exercise	This module will build upon your knowledge and skills to understand, appraise and plan research in sport and exercise. You will develop your understanding of different methodologies, research designs, and data analytical techniques, including their strengths, limitations and applications. You will develop your skills in using library and online resources for scientific research, and your ability …	15	Yes	No
3	Applied and Environmental Sports Science	In this module we explore how human physiological function and performance is affected by environmental conditions. This will include seasonal and socio-geographical environmental stresses and air travel. By the end of this module, students should have an understanding ofhow humans both influence and are able to adapt to environmental challenges.	15	No	No
3	Movement Analysis	Human movement, in particular walking and running, is studied in some detail. The module starts by studying techniques used to measure motion and results from such measurements are then analysed. The module considers the action of a range of subjects from elite athletes to the disabled and looks at the differences in the motion. In the first part of the module, instrumentation used in the analysi…	15	No	No
3	Applied Sports Psychology	This module will develop students' skillto perform a thorough needs analysis of sports, individuals, and/or teams, examine psychological strategies that are used to enhance performance, and examine how to develop interventions based on the current research literature. The module will also explore the role of technology to enhance the delivery of sport psychology services. The module builds on Yea…	15	No	No
3	Environments Shape Physical Activity: Translating Research into Practice	The principal role physical activity plays in contemporary society is increasingly acknowledged from social, environmental and public health perspectives. Drawing from several disciplines this module will consider topical issues relatingto the effectiveness of physical activity interventions across the life course on a range of health and wellbeing outcomes. It will explore how evidence-based phy…	15	No	No
3	Physical Activity, Nutrition and Cardio-Metabolic Disease	The incidence of obesity and associated conditions such as cardiovascular disease and type 2 diabetes is rising. The module will review relevant disease aetiology and the relevance of risk factors such as insulin resistance, body fat distribution, atherosclerosis and inflammation. Physical activity and dietary factors are important in both the prevention and management of such cardio-metabolic di…	15	No	No
3	Sports Injuries and Exercise Rehabilitation	The aim of this module is to provide an introduction to sports injuries and their rehabilitation using exercise and is ideal for those students who are interested in pursuing a career as a physiotherapist, sports therapist but more importantly are generally interested in sports injuries and rehabilitation as a sport scientist, coach or teacher. The early stages of the module will involve an intro…	15	No	Yes
3	Issues in Sport and Exercise Science	The theme of the module is contemporary issues in the science of sport and exercise, and their implications in health and/or performance contexts for individuals, groups, or society. You will have the opportunity to examine selected issues in depth from a range of options, engage with cutting-edge research, develop informed opinions on the topics, and to present information in different formats.	15	Yes	No
3	Research Project	In this module you will conduct an individual scientific investigation on a topic relating to your degree specialisation. You will either use the skills you have developed to identify a suitable research question and design an experimental approach to obtain data addressing this question, or use your research skills to better understand an existing project/dataset. The module evaluates your analy…	45	Yes	No
